# Supplementary material for: Effects of High Pharmaceutical Concentrations in Domestic Wastewater on Membrane Bioreactor Treatment Systems: Performance and Microbial Community
Source: Membranes (Basel). 2023 Jul 6;13(7):650. doi: 10.3390/membranes13070650 (PMC10383461; doi:10.3390/membranes13070650)
Supplement: Supplementary file 1 [file membranes-13-00650-s001.zip]

Archive with 1 entries (1 files):
- membranes-2458725-supplementary.pdf
